# Supplementary material for: Methyl pyrazine-2-carboxyl­ate
Source: Acta Crystallogr Sect E Struct Rep Online. 2009 Oct 28;65(Pt 11):o2902. doi: 10.1107/S1600536809043451 (PMC2971415; doi:10.1107/S1600536809043451)
Supplement: Supplementary file 2 [file e-65-o2902-Isup2.hkl]

#
# h,k,l, Fc-squared, Fo-squared, sigma(Fo-squared) and status flag
#
data_I
_shelx_title ' 90918bm in P2(1)2(1)2(1)'
_shelx_refln_list_code          4
_shelx_F_calc_maximum       76.72
_exptl_crystal_F_000       288.00
_reflns_d_resolution_high  0.8257
 
loop_
 _symmetry_equiv_pos_as_xyz
 'x, y, z'
 '-x+1/2, -y, z+1/2'
 '-x, y+1/2, -z+1/2'
 'x+1/2, -y+1/2, -z'
 
_cell_length_a     3.8652
_cell_length_b     6.6897
_cell_length_c    24.9205
_cell_angle_alpha  90.000
_cell_angle_beta   90.000
_cell_angle_gamma  90.000
 
_shelx_F_squared_multiplier     1.000
 
loop_
 _refln_index_h
 _refln_index_k
 _refln_index_l
 _refln_F_squared_calc
 _refln_F_squared_meas
 _refln_F_squared_sigma
 _refln_observed_status
   2   0   0      127.38      129.05     13.70 o
   4   0   0       17.51       17.81      5.15 o
   1   1   0      247.40      227.77      6.52 o
   2   1   0       91.72      124.33     11.52 o
   3   1   0       13.63       19.30      5.25 o
   4   1   0        0.78        8.25      2.32 o
   0   2   0     1663.28     2199.18     27.21 o
   1   2   0      113.62      108.38      3.52 o
   2   2   0      162.12      148.76      7.47 o
   3   2   0       28.05       23.76      5.75 o
   4   2   0        7.19       14.67      7.10 o
   1   3   0      150.14      155.17      5.81 o
   2   3   0       21.51       19.18      3.50 o
   3   3   0        8.51        9.23      3.50 o
   4   3   0        1.03       12.58      7.83 o
   0   4   0        8.53        8.78      3.51 o
   1   4   0      103.33      109.76      5.11 o
   2   4   0       41.73       40.40      5.35 o
   3   4   0       16.64       20.47      5.41 o
   4   4   0        8.28       16.06      7.02 o
   1   5   0       69.69       68.75      5.59 o
   2   5   0      185.83      151.03     10.87 o
   3   5   0        3.25        7.65      4.64 o
   0   6   0      990.90     1280.63     55.16 o
   1   6   0      139.24      127.90     11.99 o
   2   6   0       41.01       29.48      8.60 o
   3   6   0       17.82       18.35      6.20 o
   1   7   0        0.05        9.35      6.61 o
   2   7   0        4.36        9.37      7.84 o
   0   8   0       47.83       50.24     16.74 o
   1   0   1       36.77       33.93      3.85 o
   2   0   1       42.24       60.86      7.32 o
   3   0   1       50.37       40.14     13.28 o
   4   0   1       15.14       13.17      3.24 o
   0   1   1      617.09      758.29      7.45 o
   1   1   1     3833.85     3751.60     46.91 o
   2   1   1      750.59      722.75     14.38 o
   3   1   1       54.72       54.88      9.85 o
   4   1   1        0.69        6.90      3.01 o
   0   2   1      889.96     1190.79     18.57 o
   1   2   1      144.20      142.16      2.72 o
   2   2   1      150.60      143.89      5.38 o
   3   2   1       29.28       21.75      3.87 o
   4   2   1        0.15        6.64      2.07 o
   0   3   1       33.37       40.41      2.91 o
   1   3   1       15.50       18.64      1.65 o
   2   3   1       12.34       10.99      1.94 o
   3   3   1        4.01        4.07      2.19 o
   4   3   1        1.38       11.31      4.70 o
   0   4   1       77.60       95.05      4.93 o
   1   4   1       60.83       60.42      3.04 o
   2   4   1       24.35       24.14      3.08 o
   3   4   1       61.32       65.17      6.20 o
   4   4   1        5.26       12.66      4.68 o
   0   5   1        3.38        1.15      2.91 o
   1   5   1      240.07      239.24      6.53 o
   2   5   1      209.14      179.62      7.93 o
   3   5   1       22.96       20.30      4.31 o
   0   6   1      110.96      121.85      9.17 o
   1   6   1       37.56       35.19      4.55 o
   2   6   1        0.54        3.40      3.39 o
   3   6   1        8.58       10.51      3.94 o
   0   7   1      131.67      160.92     23.60 o
   1   7   1       63.17       71.38      8.60 o
   2   7   1       21.35       23.91      6.06 o
   0   8   1        3.45        9.99      7.10 o
   0   0   2       12.85        5.97      5.51 o
   1   0   2     5885.83     5588.26    208.79 o
   2   0   2       32.43       26.73      5.00 o
   3   0   2       18.40       27.44      5.95 o
   4   0   2        4.02        8.85      4.30 o
   0   1   2      342.35      346.40      4.39 o
   1   1   2     3333.72     3171.55     40.34 o
   2   1   2       33.42       38.60      4.15 o
   3   1   2       19.07       18.17      4.26 o
   4   1   2        3.86        7.96      2.23 o
   0   2   2      118.00      138.69      4.16 o
   1   2   2      174.90      180.59      3.06 o
   2   2   2       67.62       83.09      6.61 o
   3   2   2       25.19       27.44      3.89 o
   4   2   2        5.99       14.34      2.81 o
   0   3   2      170.37      214.35      8.26 o
   1   3   2      140.33      140.10      3.15 o
   2   3   2       94.56       99.30      4.17 o
   3   3   2        4.74        5.67      2.41 o
   4   3   2       42.05       37.74      7.86 o
   0   4   2        0.07        0.45      2.05 o
   1   4   2      109.63      109.21      4.09 o
   2   4   2       72.94       76.46      4.80 o
   3   4   2       19.75       24.00      4.39 o
   4   4   2        5.02        9.10      4.68 o
   0   5   2        1.32        5.62      2.98 o
   1   5   2      144.65      139.58      5.74 o
   2   5   2       70.64       67.03      5.62 o
   3   5   2        5.30        3.09      2.83 o
   0   6   2        1.46        2.43      3.24 o
   1   6   2      254.41      228.16     10.48 o
   2   6   2        0.11        2.12      3.15 o
   3   6   2        1.41        2.59      3.34 o
   0   7   2        8.24       11.50      5.45 o
   1   7   2       54.36       48.99      7.22 o
   2   7   2        3.02        2.13      4.43 o
   0   8   2        0.08        5.41      6.11 o
   1   0   3      785.50      699.13     26.83 o
   2   0   3        7.73        4.33      3.10 o
   3   0   3        1.75        6.20      3.36 o
   4   0   3        8.07        8.29      3.62 o
   0   1   3     1425.21     1584.07     18.02 o
   1   1   3     1750.13     1623.24     49.35 o
   2   1   3      128.64      130.54      5.37 o
   3   1   3       18.81       15.67      3.49 o
   4   1   3        1.46        4.54      2.04 o
   0   2   3        7.18        7.50      1.29 o
   1   2   3      188.61      171.36      2.99 o
   2   2   3      618.66      600.79     13.53 o
   3   2   3       68.27       60.88      4.90 o
   4   2   3       15.41       16.19      3.23 o
   0   3   3      206.20      220.58      5.31 o
   1   3   3       93.05      101.62      2.76 o
   2   3   3       13.70       13.91      2.15 o
   3   3   3       30.65       33.84      4.24 o
   4   3   3        1.87       16.19      6.60 o
   0   4   3      179.95      218.45      6.50 o
   1   4   3      114.28      113.72      3.91 o
   2   4   3      121.30      112.00      5.75 o
   3   4   3       84.27       84.11      7.52 o
   4   4   3       11.96       12.00      5.08 o
   0   5   3       43.56       52.37      5.26 o
   1   5   3       54.71       59.24      4.46 o
   2   5   3      123.68      100.79      6.12 o
   3   5   3        7.45        4.90      3.07 o
   0   6   3        7.87        9.64      5.25 o
   1   6   3       38.79       41.83      4.94 o
   2   6   3       16.75       15.35      4.29 o
   3   6   3        2.20        1.96      3.55 o
   0   7   3       54.62       76.60     10.42 o
   1   7   3       41.77       39.67      6.85 o
   2   7   3        5.01        3.48      4.46 o
   0   8   3        0.65        5.45      6.22 o
   0   0   4     3418.60     3038.53     36.44 o
   1   0   4        0.00       -0.92      0.97 o
   2   0   4      445.52      423.04     27.84 o
   3   0   4        0.18       -2.68      2.40 o
   4   0   4        7.18       10.17      4.29 o
   0   1   4     4688.38     4454.55     38.50 o
   1   1   4      536.81      497.42     12.54 o
   2   1   4      198.62      192.51      7.12 o
   3   1   4       18.93       18.06      3.68 o
   4   1   4        3.99        4.55      2.76 o
   0   2   4        5.99        6.44      1.38 o
   1   2   4       41.57       39.56      1.83 o
   2   2   4      490.04      492.32     13.51 o
   3   2   4       66.05       60.20      6.23 o
   4   2   4        0.22        4.37      4.39 o
   0   3   4     1195.15     1525.08     16.34 o
   1   3   4       40.10       50.25      2.56 o
   2   3   4       31.30       28.77      2.93 o
   3   3   4      153.43      149.63      7.93 o
   4   3   4        8.43       21.39      7.28 o
   0   4   4       60.19       66.28      4.40 o
   1   4   4      123.29      114.57      3.89 o
   2   4   4       74.15       72.08      5.41 o
   3   4   4       36.80       40.83      5.47 o
   4   4   4        2.35       18.29      6.93 o
   0   5   4       14.20       19.54      3.45 o
   1   5   4       33.65       32.70      3.65 o
   2   5   4       59.64       49.89      5.06 o
   3   5   4        5.20        9.46      3.95 o
   0   6   4       74.93       89.60      9.74 o
   1   6   4       70.43       72.20      5.80 o
   2   6   4        8.81        9.09      3.79 o
   3   6   4       11.38       14.42      4.73 o
   0   7   4      142.84      143.88     13.13 o
   1   7   4        0.21        1.90      3.67 o
   2   7   4        6.66        7.48      5.10 o
   0   8   4        0.37        4.20      6.99 o
   1   0   5       24.20       23.78      2.88 o
   2   0   5       25.45       26.56      4.25 o
   3   0   5        3.18        1.93      3.27 o
   4   0   5        1.91        3.92      3.69 o
   0   1   5      149.54      126.78      4.24 o
   1   1   5      430.03      401.01     10.60 o
   2   1   5       19.13       21.61      2.68 o
   3   1   5       56.57       54.19      6.74 o
   4   1   5        0.50        3.95      2.65 o
   0   2   5      272.35      257.76      4.80 o
   1   2   5      676.79      654.63      6.35 o
   2   2   5       42.84       44.17      3.79 o
   3   2   5       66.36       62.78      5.03 o
   4   2   5        4.55       11.22      3.99 o
   0   3   5       12.49       12.99      1.84 o
   1   3   5       27.31       22.17      1.97 o
   2   3   5       42.01       40.48      4.01 o
   3   3   5        6.44       11.81      2.96 o
   4   3   5       31.62       46.74      7.19 o
   0   4   5        1.52        5.21      2.65 o
   1   4   5      181.01      177.16      4.75 o
   2   4   5        5.61        8.64      2.41 o
   3   4   5       65.41       70.01      9.59 o
   0   5   5      134.07      134.38     10.03 o
   1   5   5       19.38       17.73      2.95 o
   2   5   5       26.71       21.81      3.65 o
   3   5   5        2.68        8.59      3.86 o
   0   6   5        0.43        6.05      4.22 o
   1   6   5        9.46        9.09      2.79 o
   2   6   5        2.00        2.34      3.25 o
   3   6   5        3.83        3.19      4.37 o
   0   7   5       37.15       36.74      7.18 o
   1   7   5       13.65       12.64      4.64 o
   2   7   5        4.10        6.07      4.58 o
   0   0   6       50.23       45.23      4.41 o
   1   0   6     1153.19     1109.07     19.32 o
   2   0   6        3.96        4.92      1.98 o
   3   0   6        5.28        6.47      4.30 o
   4   0   6        7.29        7.18      4.26 o
   0   1   6       12.07       13.49      2.33 o
   1   1   6       13.96       18.16      1.89 o
   2   1   6       19.43       19.55      2.71 o
   3   1   6       18.41       17.36      3.45 o
   4   1   6        2.37        6.06      3.07 o
   0   2   6       78.87       81.49      3.65 o
   1   2   6      500.13      450.04      6.73 o
   2   2   6      120.96      111.16      4.92 o
   3   2   6       14.11       11.38      2.81 o
   4   2   6        2.66        4.22      5.20 o
   0   3   6      554.81      582.37     11.98 o
   1   3   6      889.79      905.53      9.69 o
   2   3   6       62.48       65.50      4.98 o
   3   3   6        2.92        5.37      2.57 o
   4   3   6       75.31       95.38     10.68 o
   0   4   6       29.04       41.05      4.47 o
   1   4   6        0.86        1.71      1.52 o
   2   4   6       37.45       37.93      4.11 o
   3   4   6        5.86       10.71      3.31 o
   0   5   6        6.00        9.16      3.71 o
   1   5   6       10.02        5.70      2.72 o
   2   5   6        9.00        5.97      2.90 o
   3   5   6        6.79       10.59      4.01 o
   0   6   6        0.13        3.92      3.48 o
   1   6   6        4.63        7.47      2.96 o
   2   6   6        6.87        4.85      3.73 o
   3   6   6        2.61        1.90      4.24 o
   0   7   6        0.30        4.44      4.57 o
   1   7   6        9.56       10.78      4.33 o
   2   7   6        2.16        6.37      5.23 o
   1   0   7       99.44       94.36      3.73 o
   2   0   7       68.98       69.54      4.64 o
   3   0   7        3.61        6.85      4.32 o
   4   0   7        0.11        2.30      3.83 o
   0   1   7       19.69       17.62      2.68 o
   1   1   7      537.66      539.14      6.59 o
   2   1   7       86.50       99.43      5.34 o
   3   1   7        0.04        2.69      2.31 o
   4   1   7        7.50        9.08      3.33 o
   0   2   7      131.54      130.40      6.30 o
   1   2   7      326.01      319.02      5.74 o
   2   2   7      389.40      368.47     12.11 o
   3   2   7        6.30        6.42      2.48 o
   4   2   7        7.28        8.55      5.60 o
   0   3   7      238.24      258.00      5.22 o
   1   3   7      110.29      113.51      3.88 o
   2   3   7       22.09       24.42      3.47 o
   3   3   7       69.59       70.20      6.71 o
   4   3   7        3.52       17.08      4.90 o
   0   4   7      139.62      141.04      9.45 o
   1   4   7      131.57      137.45      4.62 o
   2   4   7      140.95      117.91      6.67 o
   3   4   7       20.13       33.29      4.90 o
   0   5   7       87.95       76.63      6.99 o
   1   5   7       33.01       30.59      3.98 o
   2   5   7        3.97        7.31      2.96 o
   3   5   7        1.97        6.70      3.58 o
   0   6   7        9.28        5.97      3.77 o
   1   6   7        3.96        2.05      3.18 o
   2   6   7        3.83        0.68      4.05 o
   0   7   7       38.59       42.24      8.06 o
   1   7   7        8.07       12.85      4.21 o
   2   7   7        5.33       16.93      6.63 o
   0   0   8      512.97      518.14     12.60 o
   1   0   8       45.09       41.83      3.11 o
   2   0   8      289.67      284.35      9.29 o
   3   0   8       30.82       25.85      6.59 o
   4   0   8        0.17        4.78      4.97 o
   0   1   8      974.56     1010.69     13.07 o
   1   1   8       30.94       32.16      2.07 o
   2   1   8      107.27      111.98      5.20 o
   3   1   8       25.15       21.08      3.88 o
   4   1   8        0.77        0.24      3.12 o
   0   2   8     1137.91     1222.80     28.89 o
   1   2   8      274.73      270.10      6.85 o
   2   2   8      113.44      108.34      4.91 o
   3   2   8       28.23       29.15      4.21 o
   4   2   8        1.67        4.59      4.59 o
   0   3   8      808.41      810.78     33.29 o
   1   3   8       43.28       47.80      3.69 o
   2   3   8       15.92       17.83      3.26 o
   3   3   8      101.14       90.62      7.37 o
   4   3   8        7.29       27.66      7.28 o
   0   4   8      394.73      334.77     12.44 o
   1   4   8       45.86       48.66      3.32 o
   2   4   8        0.45       -0.27      2.13 o
   3   4   8       24.42       26.73      4.81 o
   0   5   8       84.43       76.27      8.62 o
   1   5   8        4.71        3.61      2.72 o
   2   5   8        2.30        0.89      3.73 o
   3   5   8        6.79       11.83      4.43 o
   0   6   8        9.86       11.51      4.27 o
   1   6   8       14.25       14.74      3.94 o
   2   6   8        7.56        9.14      5.46 o
   0   7   8        0.51        5.64      4.57 o
   1   7   8        0.35        5.98      3.96 o
   2   7   8        9.53       18.25      7.18 o
   1   0   9       27.85       33.54      4.60 o
   2   0   9       16.68       17.15      2.86 o
   3   0   9        1.14       -2.79      3.00 o
   4   0   9       10.08       16.28      6.07 o
   0   1   9       11.75       11.90      2.36 o
   1   1   9      130.00      122.74      3.39 o
   2   1   9      151.83      142.38      5.35 o
   3   1   9       24.41       23.59      4.09 o
   4   1   9        6.97        4.87      3.91 o
   0   2   9       54.11       55.74      4.08 o
   1   2   9       56.08       63.70      3.60 o
   2   2   9      105.97      111.99      4.95 o
   3   2   9       10.97       14.48      3.63 o
   4   2   9       15.91       26.95     10.96 o
   0   3   9       10.22       19.34      3.93 o
   1   3   9       32.12       36.93      3.81 o
   2   3   9        2.72        1.12      2.00 o
   3   3   9        2.42        0.76      2.54 o
   4   3   9        4.38       22.25     12.80 o
   0   4   9        1.26       -0.43      3.20 o
   1   4   9        2.98        3.10      1.86 o
   2   4   9       23.88       26.69      4.63 o
   3   4   9       11.65       14.73      4.28 o
   0   5   9        0.00        0.51      3.71 o
   1   5   9       16.07       15.89      3.33 o
   2   5   9       27.46       26.23      4.95 o
   3   5   9        8.37       17.93      5.03 o
   0   6   9        1.72        8.87      3.99 o
   1   6   9        4.10        2.89      3.29 o
   2   6   9        0.15        2.54      4.73 o
   0   7   9        2.33        3.37      4.80 o
   1   7   9        1.44        1.63      3.67 o
   0   0  10     1037.93      969.77     20.34 o
   1   0  10      198.28      202.41      7.35 o
   2   0  10       77.52       72.92      4.74 o
   3   0  10       17.07        9.30      5.83 o
   4   0  10       46.78       40.55      9.06 o
   0   1  10       42.31       37.53      3.35 o
   1   1  10      313.13      280.27      5.19 o
   2   1  10      159.88      144.41      8.16 o
   3   1  10       12.77       13.95      3.51 o
   4   1  10        5.98        9.90      4.34 o
   0   2  10      538.24      526.29     15.60 o
   1   2  10      164.31      150.95      4.81 o
   2   2  10       14.25       16.72      2.59 o
   3   2  10        2.65        2.73      2.83 o
   4   2  10        1.01        6.48      6.54 o
   0   3  10       44.65       44.91      4.16 o
   1   3  10        3.09        0.50      1.93 o
   2   3  10       24.40       21.64      3.40 o
   3   3  10       27.09       30.84      4.45 o
   4   3  10        6.60       13.67      6.40 o
   0   4  10      207.08      196.84     11.17 o
   1   4  10       79.27       82.95      6.02 o
   2   4  10       21.29       20.17      4.35 o
   3   4  10        2.97        8.68      6.96 o
   0   5  10        7.53        8.31      4.50 o
   1   5  10        7.64        5.72      2.96 o
   2   5  10       88.29       84.49      7.42 o
   3   5  10        0.50       -1.88      4.12 o
   0   6  10       25.24       26.90      5.29 o
   1   6  10       27.79       24.40      5.27 o
   2   6  10        7.82        2.24      4.29 o
   0   7  10        0.13        5.22      6.35 o
   1   7  10        6.30        7.78      4.13 o
   1   0  11        1.52       -1.68      1.81 o
   2   0  11        4.07        4.69      2.35 o
   3   0  11       43.65       46.45      9.08 o
   4   0  11        9.77       15.10      6.46 o
   0   1  11        6.30        8.41      2.49 o
   1   1  11      976.16      921.41     10.29 o
   2   1  11       22.74       19.43      2.79 o
   3   1  11       31.01       31.54      4.54 o
   4   1  11        5.25        7.31      5.03 o
   0   2  11       79.83       77.76      7.63 o
   1   2  11      115.24      120.44      5.10 o
   2   2  11       39.98       40.56      3.54 o
   3   2  11        8.72       12.29      3.48 o
   4   2  11        6.61       24.96     16.52 o
   0   3  11        9.08        6.59      2.48 o
   1   3  11      133.17      131.86      6.17 o
   2   3  11       10.00       14.63      3.21 o
   3   3  11        2.36        2.09      2.81 o
   4   3  11        0.77        0.86      4.98 o
   0   4  11        5.04        4.53      4.09 o
   1   4  11       58.26       53.76      5.31 o
   2   4  11       20.07       18.13      3.73 o
   3   4  11       19.06       19.43      4.76 o
   0   5  11       15.98       14.12      5.95 o
   1   5  11       59.37       51.71      5.60 o
   2   5  11       13.58       17.15      4.29 o
   3   5  11        2.07        2.44      4.85 o
   0   6  11        0.00        4.33      3.18 o
   1   6  11       12.30        7.36      4.15 o
   2   6  11        4.87        2.35      4.86 o
   0   7  11       33.03       33.19      9.99 o
   1   7  11       24.03       26.92      5.44 o
   0   0  12     2872.16     2820.39     42.91 o
   1   0  12       33.55       41.84      4.21 o
   2   0  12       15.56       14.60      3.78 o
   3   0  12      121.84      123.61     13.02 o
   4   0  12       23.97       32.60     16.93 o
   0   1  12        9.36        7.18      2.77 o
   1   1  12      117.49      122.83      5.60 o
   2   1  12        8.84        7.78      2.08 o
   3   1  12       26.25       32.92      4.66 o
   4   1  12        0.47        4.44      4.53 o
   0   2  12       90.65       83.82      4.28 o
   1   2  12        8.84       14.11      2.66 o
   2   2  12       31.17       32.43      3.40 o
   3   2  12        6.18        5.51      3.18 o
   4   2  12        0.41        3.52      7.70 o
   0   3  12       81.11       86.56      8.48 o
   1   3  12       62.41       64.37      5.35 o
   2   3  12       42.86       35.77      4.29 o
   3   3  12        2.88        4.89      3.42 o
   0   4  12        2.95        5.60      3.98 o
   1   4  12        8.47        6.30      3.85 o
   2   4  12        8.85        8.24      3.13 o
   3   4  12        2.80        5.83      3.62 o
   0   5  12        4.56        1.82      4.41 o
   1   5  12       57.02       47.81      5.67 o
   2   5  12        5.94        1.99      3.66 o
   3   5  12       15.36        8.97      5.35 o
   0   6  12       74.84       57.57      8.62 o
   1   6  12       32.78       23.64      5.74 o
   2   6  12        9.81        7.00      5.19 o
   0   7  12        0.21        5.33      6.34 o
   1   7  12        1.43        7.55      3.67 o
   1   0  13        4.61        6.13      2.70 o
   2   0  13       68.72       72.46      6.55 o
   3   0  13        3.25        6.76      5.30 o
   4   0  13       18.99       13.69      7.74 o
   0   1  13       15.39       21.94      3.50 o
   1   1  13      109.23      120.08      4.29 o
   2   1  13      102.16       94.93      4.94 o
   3   1  13       27.70       34.80      4.96 o
   4   1  13       14.86       18.13      6.06 o
   0   2  13       53.76       58.50      4.47 o
   1   2  13        9.53        7.35      2.39 o
   2   2  13        4.00        1.77      2.04 o
   3   2  13        8.25        9.20      3.54 o
   4   2  13        1.55        7.49      5.79 o
   0   3  13        0.62        3.39      3.76 o
   1   3  13       12.59       11.84      3.13 o
   2   3  13        9.77        7.85      2.72 o
   3   3  13        1.29        2.11      3.14 o
   0   4  13        0.65       -0.45      3.94 o
   1   4  13       12.51       15.85      4.25 o
   2   4  13        7.79        4.71      3.08 o
   3   4  13        7.76        4.75      3.30 o
   0   5  13        0.40        1.67      4.06 o
   1   5  13       46.45       40.03      5.53 o
   2   5  13       20.99       20.94      4.85 o
   3   5  13        5.96       10.45      5.30 o
   0   6  13        4.90        9.24      5.08 o
   1   6  13        0.54        4.24      4.39 o
   2   6  13        7.11        4.75      5.24 o
   0   7  13       17.27       16.28      8.21 o
   1   7  13        4.73        9.94      4.74 o
   0   0  14      168.94      160.06      9.79 o
   1   0  14      172.28      174.93      6.98 o
   2   0  14       18.93       14.01      3.99 o
   3   0  14       60.31       71.53     10.78 o
   4   0  14       19.19       23.09      7.86 o
   0   1  14        0.50       -0.87      2.66 o
   1   1  14       82.17       81.89      4.21 o
   2   1  14       19.79       22.97      3.11 o
   3   1  14       33.38       38.29      6.03 o
   4   1  14        5.07        6.21      4.88 o
   0   2  14        0.00       -1.29      2.39 o
   1   2  14      154.12      151.29      5.75 o
   2   2  14       80.07       66.57      5.18 o
   3   2  14        1.47        3.01      3.50 o
   0   3  14      100.50       96.66      9.45 o
   1   3  14       33.14       33.67      4.12 o
   2   3  14       27.49       29.13      4.12 o
   3   3  14        8.99       10.13      3.88 o
   0   4  14        2.04        2.53      4.25 o
   1   4  14       95.97       94.59      7.74 o
   2   4  14       36.56       30.53      5.08 o
   3   4  14        3.97        3.69      3.32 o
   0   5  14        0.70        0.45      3.54 o
   1   5  14        4.53        6.02      3.63 o
   2   5  14       59.29       51.95      6.57 o
   0   6  14       18.62       14.90      5.66 o
   1   6  14       23.05       19.52      4.56 o
   2   6  14        7.07        2.98      4.70 o
   0   7  14        8.51       12.96      6.98 o
   1   0  15       16.97       20.08      3.91 o
   2   0  15       15.81       17.50      4.45 o
   3   0  15        7.76        4.53      5.24 o
   4   0  15        8.73       19.86      7.86 o
   0   1  15      211.52      221.78      7.91 o
   1   1  15       46.06       45.90      4.37 o
   2   1  15       92.80       87.55      5.12 o
   3   1  15       52.13       48.01      8.29 o
   4   1  15        1.81        7.32     18.31 o
   0   2  15        5.19        3.66      2.94 o
   1   2  15       70.15       66.47      4.69 o
   2   2  15      111.92       93.95      6.23 o
   3   2  15        2.99       -0.69      3.04 o
   0   3  15       36.51       35.88      7.20 o
   1   3  15        6.91        6.33      2.77 o
   2   3  15        0.15        0.50      2.23 o
   3   3  15        7.71       11.90      4.20 o
   0   4  15      130.11      124.09     11.03 o
   1   4  15       98.10       99.57      8.08 o
   2   4  15       13.61       15.90      4.60 o
   3   4  15        3.03        4.07      3.82 o
   0   5  15        4.83        4.22      4.85 o
   1   5  15        6.19        6.52      3.77 o
   2   5  15       49.82       55.67      6.87 o
   0   6  15        1.17        5.61      4.79 o
   1   6  15        2.40       14.29      4.62 o
   2   6  15        0.36        9.31      5.23 o
   0   7  15       23.60       17.45      8.11 o
   0   0  16      214.31      236.57     12.29 o
   1   0  16       18.31       17.49      4.09 o
   2   0  16        3.73        2.79      3.98 o
   3   0  16        0.18        1.13      4.58 o
   0   1  16       46.00       48.07      5.34 o
   1   1  16        3.94        4.53      2.36 o
   2   1  16       14.51       12.63      3.38 o
   3   1  16       13.70       13.24      4.37 o
   0   2  16       80.09       78.59     14.68 o
   1   2  16       59.98       57.17      5.12 o
   2   2  16       72.28       67.47      5.43 o
   3   2  16        2.01        1.69      3.32 o
   1   3  16      129.96      114.55      6.88 o
   2   3  16       17.00       13.90      3.34 o
   3   3  16        3.89        4.11      3.77 o
   0   4  16       89.47       80.04     12.92 o
   1   4  16       44.71       44.19      6.05 o
   2   4  16       16.60       16.76      4.65 o
   3   4  16        2.01        9.12      4.28 o
   0   5  16        8.60       17.54      5.77 o
   1   5  16        0.37       -0.39      3.69 o
   2   5  16        8.38       13.39      5.54 o
   0   6  16       16.30       12.18      5.71 o
   1   6  16       21.73       25.56      5.80 o
   1   0  17       15.06       14.67      4.12 o
   2   0  17        7.16       12.37      4.92 o
   3   0  17        1.32       -2.07      4.88 o
   0   1  17       61.42       62.70      6.16 o
   1   1  17       45.18       46.92      4.31 o
   2   1  17       38.16       40.84      4.57 o
   3   1  17       16.63       21.58      5.23 o
   0   2  17       14.85       12.25      4.81 o
   1   2  17      163.95      148.82      7.80 o
   2   2  17       60.57       56.20      5.11 o
   3   2  17       29.73       42.19      6.04 o
   0   3  17       65.28       59.92     11.47 o
   1   3  17        9.70        8.15      3.02 o
   2   3  17        1.01        0.27      2.42 o
   3   3  17       12.95       10.34      6.15 o
   0   4  17        1.05        4.06      5.12 o
   1   4  17       88.86       82.79      7.69 o
   2   4  17       47.50       53.36      6.52 o
   3   4  17        8.56       11.79      5.22 o
   0   5  17        7.63        4.34      4.88 o
   1   5  17       15.59       19.37      4.94 o
   2   5  17       13.09       13.48      5.21 o
   0   6  17        4.30        7.92      5.29 o
   1   6  17        4.49        9.74      4.67 o
   0   0  18       33.35       32.07      7.82 o
   1   0  18       13.55       12.98      3.94 o
   2   0  18       13.10       17.85      5.46 o
   3   0  18        8.30       15.05      8.24 o
   0   1  18       30.19       33.91      5.43 o
   1   1  18        3.33        2.39      2.69 o
   2   1  18       18.28       20.12      3.95 o
   3   1  18       18.61       26.26      6.30 o
   0   2  18       77.59       79.39      8.16 o
   1   2  18       88.55       85.52      6.95 o
   2   2  18       21.79       20.84      3.69 o
   3   2  18        0.18        0.71      4.01 o
   1   3  18      310.50      278.90     11.11 o
   2   3  18       11.02       10.18      3.47 o
   3   3  18        2.60        3.74      4.01 o
   0   4  18       52.95       68.56     11.97 o
   1   4  18        1.17        0.93      3.70 o
   2   4  18       15.50       11.04      5.32 o
   0   5  18       11.39       19.70      6.64 o
   1   5  18        4.52        3.76      4.10 o
   2   5  18        4.98        8.08      4.40 o
   0   6  18        3.58       11.85      6.12 o
   1   6  18        0.50        2.64      3.69 o
   1   0  19        3.50        4.02      4.47 o
   2   0  19        0.86        1.21      4.04 o
   3   0  19        2.75        3.76      5.54 o
   0   1  19        0.00        1.48      3.99 o
   1   1  19       18.49       21.36      3.71 o
   2   1  19       20.92       25.34      4.33 o
   3   1  19        7.21        6.21      4.59 o
   0   2  19      106.88      111.73      9.64 o
   1   2  19       75.18       70.52      5.74 o
   2   2  19      164.30      137.82      8.05 o
   3   2  19        6.21        9.74      4.45 o
   0   3  19       22.03       34.91     10.30 o
   1   3  19       64.57       66.65      7.13 o
   2   3  19        3.60        4.56      3.03 o
   3   3  19        0.24        1.99      3.92 o
   0   4  19       92.77       83.71     13.29 o
   1   4  19       65.03       72.15      7.58 o
   2   4  19       22.43       22.37      4.91 o
   0   5  19        6.09        9.37      5.50 o
   1   5  19       19.39       19.69      4.88 o
   2   5  19        1.97        7.27      6.36 o
   0   6  19        3.32        8.26      5.58 o
   1   6  19        0.24        5.06      4.40 o
   0   0  20        5.17        3.06      8.04 o
   1   0  20        0.11        0.57      4.25 o
   2   0  20        6.64       10.28      4.76 o
   3   0  20        1.79       10.34      8.32 o
   0   1  20       30.22       20.74      6.27 o
   1   1  20       35.24       32.69      4.10 o
   2   1  20       14.12       16.49      3.98 o
   3   1  20       15.98       20.28      5.78 o
   0   2  20       35.38       40.21      7.93 o
   1   2  20       61.50       69.11      6.78 o
   2   2  20        7.66       11.95      3.77 o
   3   2  20        2.70       -1.45      4.48 o
   0   3  20      186.50      183.12     17.02 o
   1   3  20       95.47       97.89      9.40 o
   2   3  20       14.50       13.22      3.77 o
   3   3  20        1.74        2.49      4.06 o
   0   4  20       53.66       59.75     12.46 o
   1   4  20       28.52       32.37      5.90 o
   2   4  20        5.11        7.33      3.93 o
   0   5  20        0.48       -2.69      7.87 o
   1   5  20        6.76        9.46      4.47 o
   0   6  20        0.14        6.56      5.77 o
   1   0  21       30.82       28.73      6.48 o
   2   0  21        0.78        2.35      4.77 o
   3   0  21       15.97       23.77      9.62 o
   0   1  21        4.85        4.15      5.28 o
   1   1  21       57.91       59.72      5.01 o
   2   1  21        8.83       15.96      4.34 o
   3   1  21       13.96       25.83     10.23 o
   0   2  21       48.96       51.69     11.30 o
   1   2  21       95.31       94.33      8.60 o
   2   2  21        7.57        8.41      3.98 o
   3   2  21        6.18       10.75      5.37 o
   0   3  21        6.86        8.45      8.34 o
   1   3  21       11.28       19.32      5.93 o
   2   3  21        8.85       10.54      6.18 o
   0   4  21        3.59        5.03      8.68 o
   1   4  21       23.56       24.78      5.31 o
   2   4  21        2.96        9.31      4.23 o
   0   5  21        1.37        5.86      7.64 o
   1   5  21       13.86       18.03      4.95 o
   0   0  22       35.89       34.32      8.71 o
   1   0  22       39.63       39.09      7.15 o
   2   0  22       21.08       18.17      5.94 o
   3   0  22       12.33       24.61      8.94 o
   0   1  22        2.06        8.72      5.31 o
   1   1  22        6.42        6.53      2.94 o
   2   1  22       52.67       48.57      6.29 o
   3   1  22        8.01       18.08      6.70 o
   0   2  22       90.40      121.24     14.53 o
   1   2  22       17.95       25.86      4.83 o
   2   2  22        1.62        6.85      3.53 o
   0   3  22       25.20       28.41     11.11 o
   1   3  22        3.91        9.03      5.54 o
   2   3  22        1.35        5.96      5.66 o
   0   4  22       96.03       93.64     14.68 o
   1   4  22       22.75       24.61      6.80 o
   2   4  22        0.57        5.15      4.01 o
   0   5  22        1.02       11.77      8.10 o
   1   5  22       18.58       20.03      5.19 o
   1   0  23        0.14        2.71      4.82 o
   2   0  23        9.12        8.90      5.40 o
   3   0  23        5.28        9.09      7.73 o
   0   1  23       43.99       48.70      7.95 o
   1   1  23        8.88       12.62      3.74 o
   2   1  23       45.45       41.05      5.92 o
   0   2  23        0.73        0.49      7.08 o
   1   2  23       11.70       11.94      4.34 o
   2   2  23        4.83        5.59      5.07 o
   0   3  23        0.92        6.52      8.27 o
   1   3  23       14.11       17.07      5.83 o
   2   3  23        5.00        9.44      7.05 o
   0   4  23        8.94       13.85     15.52 o
   1   4  23        1.19       12.03      6.27 o
   0   5  23       16.39       29.14      9.70 o
   0   0  24       46.58       41.83     13.38 o
   1   0  24       86.58       75.20      9.12 o
   2   0  24        0.00       -6.43      4.29 o
   0   1  24        3.92       11.87      5.78 o
   1   1  24        3.87        3.90      4.41 o
   2   1  24       10.02       12.16      4.30 o
   0   2  24        0.03       12.61      8.51 o
   1   2  24        1.06        3.88      4.56 o
   2   2  24        3.06        3.09      4.56 o
   0   3  24        4.98       15.10      9.33 o
   1   3  24        1.21        8.82      5.25 o
   2   3  24        2.96        9.49      8.86 o
   0   4  24        8.36       18.12      9.27 o
   1   4  24        2.26        3.78      6.41 o
   1   0  25        3.11        8.23      5.62 o
   2   0  25        0.35        0.33      4.90 o
   0   1  25        9.24        7.54      5.41 o
   1   1  25       18.09       23.92      5.84 o
   2   1  25       16.30       13.56      4.82 o
   0   2  25        0.56        2.54      7.74 o
   1   2  25        7.81       19.23      6.01 o
   2   2  25        3.27        6.57      5.43 o
   0   3  25        0.55       -0.81      7.74 o
   1   3  25        4.56       13.98      5.70 o
   0   4  25        7.76       20.98      9.29 o
   1   4  25        2.33       17.32      6.46 o
   0   0  26       41.04       37.50     12.57 o
   1   0  26        6.01        7.94      5.26 o
   2   0  26       13.58       15.80      7.65 o
   0   1  26       41.85       51.73     11.54 o
   1   1  26        4.81       11.59      4.96 o
   2   1  26        0.14       -1.32      3.68 o
   0   2  26        0.37       -0.58      6.78 o
   1   2  26        4.73        7.24      6.76 o
   2   2  26        1.22       10.31      5.27 o
   0   3  26        2.70        8.55      8.53 o
   1   3  26        3.01        9.74      5.27 o
   0   4  26        1.42        6.09      8.27 o
   1   0  27        3.26       12.08      7.58 o
   2   0  27        1.58       11.10      9.18 o
   0   1  27        0.25        7.81      8.47 o
   1   1  27        4.40       13.34      5.10 o
   2   1  27        0.36        5.45      5.00 o
   0   2  27        7.11        5.61      9.46 o
   1   2  27        5.03       12.04      6.78 o
   0   3  27        0.03        9.91      8.39 o
   1   3  27        1.09       10.37      5.62 o
   0   0  28        0.08       10.47      7.59 o
   1   0  28        0.50        9.05      6.30 o
   0   1  28        0.09       10.21      8.82 o
   1   1  28       13.39       24.62      5.67 o
   0   2  28        1.58       18.04     12.87 o
   1   2  28        0.31        0.13      5.30 o
   0   3  28        0.72       16.01      8.90 o
   1   0  29        4.38       17.20      7.52 o
   0   1  29        0.12       16.28     10.54 o
   1   1  29        0.28        6.94      4.65 o
   0   2  29        0.63        7.80      8.93 o
   0   0  30        4.53       10.91      8.84 o
 
